# Supplementary material for: Immune checkpoint inhibitor‐related molecular markers predict prognosis in extrahepatic cholangiocarcinoma
Source: Cancer Med. 2023 Oct 10;12(20):20470–81. doi: 10.1002/cam4.6441 (PMC10652350; doi:10.1002/cam4.6441)
Supplement: Supplementary file 2 — Table S1. [file CAM4-12-20470-s010.xlsx]

## Sheet: Table S1
Table S1. The demographics and clinicopathological data of 37 patients with EHCC
	TMB	Exonic_TMB	MSI	Gender	Age	OS.time（month）	Status	Differentiation	Margin	Lymphatic_Metastasis	TNM	Stage	Smoking	Alcohol	LOH	Telomeric_AI	LST	HRD
PUMC-EHCC-028	1.44841	1.08665	0.47	Female	76	18	1	High	Positive	YES	T2aN1M0	III	Never	Never	2	3	3	8
PUMC-EHCC-005	1.72288	1.4594	0.17	Male	75	19	1	High	Negative	NO	T2N0M0	I	Never	Never	1	1	0	2
PUMC-EHCC-006	25.1588	24.861	12.3	Female	50	50	1	High	Negative	NO	T3N0M0	II	Never	Never	0	1	2	3
PUMC-EHCC-007	31.9642	24.5459	13.92	Male	50	47	1	High	Negative	NO	T1N0M0	I	Never	Ever	4	4	9	17
PUMC-EHCC-034	28.3302	24.2054	10.21	Male	48	47	1	High	Negative	NO	T1N0M0	I	Ever	Never	12	13	15	40
PUMC-EHCC-008	27.3818	23.0125	6.38	Male	59	46	1	High	Negative	NO	T2N0M0	I	Ever	Never	2	7	9	18
PUMC-EHCC-011	11.2162	10.9334	0.72	Male	56	32	1	High	Negative	NO	T1N0M0	I	Never	Never	6	10	13	29
PUMC-EHCC-013	7.3572	6.241	0.21	Female	58	27	1	High	Negative	NO	T1N0M0	I	Never	Never	2	5	4	11
PUMC-EHCC-026	3.79201	4.09301	0.47	Male	54	50	1	High or Moderate	Negative	YES	T2N1M0	II	Ever	Ever	7	8	3	18
PUMC-EHCC-027	3.92285	3.75436	3.16	Male	64	49	1	High or Moderate	Negative	NO	T2aN0M0	II	Never	Never	7	6	6	19
PUMC-EHCC-009	35.3065	23.5025	10.08	Female	37	35	1	High or Moderate	Negative	YES	T3N1M0	II	Never	Never	2	9	10	21
PUMC-EHCC-010	24.338	18.1231	3.42	Female	62	33	1	High or Moderate	Negative	YES	T3N1M0	II	Never	Never	2	8	13	23
PUMC-EHCC-036	20.7554	17.1894	5.85	Female	67	30	1	High or Moderate	Negative	NO	T3N0M0	II	Never	Never	5	13	9	27
PUMC-EHCC-012	16.6128	13.548	4.57	Female	60	27	1	High or Moderate	Negative	NO	T3N0M0	II	Never	Never	5	10	10	25
PUMC-EHCC-037	23.018	22.0739	10.8	Female	63	25	1	High or Moderate	Negative	NO	T2aN0M0	II	Ever	Never	7	16	22	45
PUMC-EHCC-018	4.6217	4.87127	0.36	Male	61	4	1	Low	Positive	NO	T2aN0M0	II	Ever	Ever	2	4	2	8
PUMC-EHCC-020	4.0872	3.4796	0.63	Male	63	14	1	Low	Negative	NO	T2aN0M0	II	Never	Never	5	10	19	34
PUMC-EHCC-024	6.22549	5.80921	0.76	Male	66	36	1	Low	Positive	NO	T2aN0M0	II	Never	Never	7	13	10	30
PUMC-EHCC-030	4.55609	4.46665	0.01	Female	44	19	1	Low	Negative	NO	T1N0M0	I	Never	Never	0	1	1	2
PUMC-EHCC-015	7.15589	5.80799	3.56	Male	47	8	1	Moderate	Negative	NO	T2bN0M0	II	Ever	Never	5	19	14	38
PUMC-EHCC-017	4.41984	3.82188	2.35	Male	64	9	1	Moderate	Positive	YES	T2aN1M0	III	Never	Never	6	9	8	23
PUMC-EHCC-019	6.93736	5.80007	1.23	Male	59	27	1	Moderate	Negative	NO	T2bN0M0	II	Ever	Ever	18	20	15	53
PUMC-EHCC-025	6.64477	6.1402	1.42	Female	57	20	1	Moderate	Positive	YES	T2aN1M0	III	Never	Never	8	14	10	32
PUMC-EHCC-003	3.00687	2.89903	6.41	Male	59	23	1	Moderate	Positive	NO	T2aN0M0	II	Ever	Never	4	9	10	23
PUMC-EHCC-031	3.61496	3.62361	0.36	Female	63	15	1	Moderate	Negative	NO	T3N0M0	II	Ever	Never	7	6	4	17
PUMC-EHCC-033	21.339	18.205	4.57	Male	47	49	1	Moderate	Positive	NO	T2aN0M0	II	Ever	Ever	16	18	10	44
PUMC-EHCC-035	57.4319	51.2538	17.65	Female	64	38	1	Moderate	Negative	NO	T3N0M0	II	Never	Never	3	9	7	19
PUMC-EHCC-014	4.41293	4.27708	6.34	Male	77	6	1	Moderate or Low	Positive	NO	T3N0M0	II	Ever	Never	4	6	5	15
PUMC-EHCC-016	6.17281	4.90625	3.5	Female	55	20	1	Moderate or Low	Negative	YES	T3N1M0	II	Never	Never	8	13	6	27
PUMC-EHCC-021	121.458	48.4291	0.7	Female	63	20	1	Moderate or Low	Positive	YES	T2aN1M0	III	Never	Never	4	14	14	32
PUMC-EHCC-022	4.18727	3.46936	1.54	Male	60	24	1	Moderate or Low	Positive	NO	T2aN0M0	II	Never	Never	12	13	12	37
PUMC-EHCC-001	4.75665	4.83048	1.42	Male	64	12	1	Moderate or Low	Negative	YES	T2aN1M0	III	Ever	Ever	9	13	20	42
PUMC-EHCC-023	4.70133	4.64093	3.14	Female	57	9	1	Moderate or Low	Positive	YES	T4N1M0	III	Never	Never	11	18	9	38
PUMC-EHCC-002	3.01159	3.05103	0.97	Female	68	20	1	Moderate or Low	Negative	NO	T2N0M0	I	Never	Never	1	3	7	11
PUMC-EHCC-029	4.30811	4.70804	0.01	Male	63	12	1	Moderate or Low	Negative	NO	T2N0M0	I	Ever	Never	10	12	4	26
PUMC-EHCC-004	1.55005	1.56648	0	Male	68	13	1	Moderate or Low	Negative	NO	T2aN0M0	II	Ever	Never	2	1	4	7
PUMC-EHCC-032	4.48096	4.55764	0.35	Male	72	13	1	Moderate or Low	Positive	YES	T3N1M0	II	Never	Ever	9	9	8	26
