# Supplementary material for: Immune checkpoint inhibitor‐related molecular markers predict prognosis in extrahepatic cholangiocarcinoma
Source: Cancer Med. 2023 Oct 10;12(20):20470–81. doi: 10.1002/cam4.6441 (PMC10652350; doi:10.1002/cam4.6441)
Supplement: Supplementary file 4 — Table S3. [file CAM4-12-20470-s003.xlsx]

## Sheet: Table S3
Table S3. Analysis of top ten frequently mutated cancer related genes associated with EHCC overall survival
Gene	Number of pathients with alterations	%	Is Oncogene	Is Tumor Suppressor Gene	Alteration	Multivariate HR*	95% CI	P
TP53	18	48.6	No	Yes	Mutation&	1.88	0.88-4.0	0.102
					Deletion
ERBB2	8	21.6	Yes	No	Mutation&	0.2	0.077-0.54	0.001**
					Amplification
KDM5A	8	21.6	Yes	No	Mutation&	1.86	0.73-4.7	0.194
					Amplification
SPEN	8	21.6	No	Yes	Mutation	0.59	0.25-1.4	0.235
FAT1	6	16.2	No	Yes	Mutation	1.31	0.42-4.1	0.639
ANKRD11	6	16.2	No	Yes	Mutation&	0.66	0.23-1.9	0.441
					Amplification
KRAS	6	16.2	Yes	No	Mutation& Amplification	3.6	1.29-10.2	0.014*
FBXW7	6	16.2	No	Yes	Mutation	1.5	0.58-3.9	0.4
KMT2D	6	16.2	No	Yes	Mutation	1.01	0.39-2.6	0.983
ARID2	5	13.5	No	Yes	Mutation	1.21	0.46-3.2	0.701
BRD4	5	13.5	Yes	No	Mutation&	0.78	0.24-2.5	0.682
					Amplification
CIC	5	13.5	No	Yes	Mutation&	1.1	0.38-3.2	0.858
					Amplification
Abbreviations: HR, hazard ratio
*The multivariate Cox proportional hazards regression model was adjusted for covariates with P<0.05 in univariate analysis and variables that are known to affect prognosis of EHCC even though the p values were not significant here, which including age, pathologic stage, differentiation and margin.
