# Supplementary material for: Immune checkpoint inhibitor‐related molecular markers predict prognosis in extrahepatic cholangiocarcinoma
Source: Cancer Med. 2023 Oct 10;12(20):20470–81. doi: 10.1002/cam4.6441 (PMC10652350; doi:10.1002/cam4.6441)
Supplement: Supplementary file 5 — Table S4. [file CAM4-12-20470-s005.xlsx]

## Sheet: Table S4
Table S4. Cut-off selection of non-synonymous somatic TMB associated with OS of EHCC
Cutoffs	Univariate HR*	95% CI	P
TMB ≥ bottom 10%	0.47	0.239-0.93	0.03
TMB ≥ bottom 20%	0.45	0.223-0.92	0.028
TMB ≥ bottom 30%	0.45	0.223-0.92	0.223-0.92
TMB ≥ bottom 40%	0.52	0.247-1.09	0.082
TMB ≥ bottom 50%	0.52	0.247-1.09	0.082
TMB ≥ bottom 60%	0.51	0.235-1.09	0.083
TMB ≥ bottom 70%	0.61	0.082-4.48	0.623
