# Supplementary material for: Immune checkpoint inhibitor‐related molecular markers predict prognosis in extrahepatic cholangiocarcinoma
Source: Cancer Med. 2023 Oct 10;12(20):20470–81. doi: 10.1002/cam4.6441 (PMC10652350; doi:10.1002/cam4.6441)
Supplement: Supplementary file 6 — Table S5. [file CAM4-12-20470-s007.xlsx]

## Sheet: Table S5
Table S5. Cut-off selection of MSI associated with OS of EHCC
Cutoffs	Univariate HR*	95% CI	P
MSI ≥ bottom 10%	0.26	0.081-0.84	0.024
MSI ≥ bottom 20%	0.25	0.102-0.61	0.002
MSI ≥ bottom 30%	0.55	0.264-1.16	0.118
MSI ≥ bottom 40%	0.62	0.314-1.21	0.16
MSI ≥ bottom 50%	0.52	0.267-1.03	0.06
MSI ≥ bottom 60%	0.53	0.269-1.03	0.062
MSI ≥ bottom 70%	0.52	0.247-1.09	0.082
MSI ≥ bottom 80%	0.43	0.195-0.97	0.041
MSI ≥ bottom 90%	0.41	0.143-1.19	0.1
