# Supplementary material for: Immune checkpoint inhibitor‐related molecular markers predict prognosis in extrahepatic cholangiocarcinoma
Source: Cancer Med. 2023 Oct 10;12(20):20470–81. doi: 10.1002/cam4.6441 (PMC10652350; doi:10.1002/cam4.6441)
Supplement: Supplementary file 7 — Table S6. [file CAM4-12-20470-s008.xlsx]

## Sheet: Table S6
Table S6. Multiple value cox analysis of MSI and TMB in relation with EHCC overall survival
Variable	No. of Patients	%	Multivariate HR*	95% CI	P
Age	37		1.02	0.974-1.08	0.34
Mean	60 ±8.83
Median	61
Stage at diagnosis
I&II	31	83.8	1	Reference
III	6	16.2	8.69	2.257-33.45	0.002**
Differentiation
High	4	10.8	1	Reference
Morderate	8	21.6	3.67	1.515-8.88	0.004**
Margin
Negative	25	67.6	1
Positive	12	32.4	0.84	0.326-2.19	0.728
MSI
Bottom 20%	8	21.6	1	Reference
Top 80%	29	78.4	0.16	0.053-0.46	<0.001
TMB
Bottom 20%	8	21.6	1	Reference
Top 80%	29	78.4	0.44	0.149-1.28	0.132
Abbreviations: HR, hazard ratio
*The multivariate Cox proportional hazards regression model was adjusted for covariates with P<0.05 in univariate analysis and variables that are known to affect prognosis of EHCC even though the p values were not significant here, which including age, pathologic stage, differentiation and margin.
