# Supplementary material for: Immune checkpoint inhibitor‐related molecular markers predict prognosis in extrahepatic cholangiocarcinoma
Source: Cancer Med. 2023 Oct 10;12(20):20470–81. doi: 10.1002/cam4.6441 (PMC10652350; doi:10.1002/cam4.6441)
Supplement: Supplementary file 8 — Table S7. [file CAM4-12-20470-s002.xlsx]

## Sheet: Table S7
Table S7. The association between mutational status of DNA Damage Repair genes and EHCC overall survival
Gene	Number of patients with mutants	%	Multivariate HR*	95% CI	P
BRCA1	3	8.1	1.56	0.37-6.5	0.542
ATM	3	8.1	0.12	0.026-0.58	0.008*
CDK12	3	8.1	0.17	0.041-0.7	0.014
Abbreviations: HR, hazard ratio
*The multivariate Cox proportional hazards regression model was adjusted for covariates with P<0.05 in univariate analysis and variables that are known to affect prognosis of EHCC even though the p values were not significant here, which including age, pathologic stage, differentiation and margin.
